# Supplementary material for: Glutathione in the nucleus accumbens regulates motivation to exert reward-incentivized effort
Source: eLife. 2022 Nov 8;11:e77791. doi: 10.7554/eLife.77791 (PMC9642999; doi:10.7554/eLife.77791)
Supplement: Figure 2—source data 1. [file elife-77791-fig2-data1.xlsx]

## Sheet: Figure 2d
Figure 2d
		H-MRS results for GSH (µmol/g) in NuAc
		L-GSH	H-GSH
		0.46	0.96
		0.52	0.94
		0.7	0.75
		0.68	1.03
		0.65	0.77
		0.73	0.99
		0.7	1.03
		0.51	0.97
		0.61	1
		0.61	0.75
		0.69	0.79
		0.59	0.79
		0.74	1.09
		0.71	1.04
		0.72	0.82
			1.08
			1.26
			0.88
			1.14
			1.23

## Sheet: Figure 2e
Figure 2e
		FST results (% of immobility)
		L-GSH	H-GSH
		48.98	84.51
		76.9	73.88
		68.31	52.92
		83.75	55.8
		44.93	45.59
		68.97	55.77
		52.2	60.6
		58.89	58.14
		74.93	60.78
		73.9	58.45
		77.92	78.06
		75.49	61.49
		55.5	45.96
		83.49	43.83
		42.43	20.25
			56.44
			54.13
			49.57
			50.07
			52.91

## Sheet: Figure 2f
Figure 2f
		FST results (% of immobility /time bin)
		Time (min)	L-GSH																	H-GSH
		1	3.47	0	0	0	0	1.27	7.6	0	9	0	0	4.73	9.4	6.27	0.07	0	0	0	0	9.33	3.53	0	0	5.93	8.4	0	11.74	0	4.13	1.8	0	3.74	1.6	0	0	1.2	0	0
		2	25.8	9.4	39.34	15.6	0	0.4	31.6	25.67	9.6	38.74	1.07	49.94	0.87	56.14	36.53	8.6	12.07	5.67	44.4	53.2	31.73	7.67	0.87	35	25.8	24.8	58.47	0	28.6	36.4	10.8	29.26	0	5.13	2.33	33.66	0	32.27
		3	98	39.34	64.66	57.07	21.47	20.14	56.93	57.86	38.54	91.46	17.34	84	29.67	66.2	73.01	52.54	26.07	8.6	92.93	94.47	62.21	79.67	13.54	46.07	46.67	59.6	77	30.74	59.74	78.53	34.13	38.2	11.07	19.2	28.27	62.47	14.01	57.93
		4	99.2	45.4	68.6	69.4	24.6	18.73	50.27	57.8	46.92	90.21	57.13	97.27	41.73	86.47	84.33	64.53	77.32	17.53	94.13	85.07	74.27	83.2	49.79	62.66	52.19	71.61	81.27	60.27	97.6	76.27	68.66	30.88	35.61	10.87	42.72	34.26	43.67	47.4
		5	80	86.53	69.2	94.45	36.67	68.21	80.34	60.94	70.88	66.53	21.59	98.07	59.08	56.52	67.6	72.72	55.68	27.88	98.27	85.05	89.79	70.2	47.07	63.94	40.27	91.8	46.8	85.87	100	83.6	39.41	30.52	13.99	4.41	78.61	65.81	44.33	72.61
		6	94.4	77.85	89.68	48.08	38.2	64.47	81.79	62.8	46.52	92.2	24.67	86.4	46.07	76.41	78.27	79.35	64.93	64.6	99	96.35	73.88	37.99	48.75	70.59	58.95	91.07	100	61.33	99.27	59.53	65.13	42.81	7.4	15.14	64.12	76.53	50.2	51.59
		7	97.07	90.8	82.67	77.53	31.93	38.73	90.88	53.07	51.67	66.05	38.33	98.13	88.2	70.13	64.13	95.33	96.87	81.73	99.93	93.4	95.8	39.27	61.47	43.35	70.93	46.45	59.4	58.33	45.53	81.8	52.67	91.87	20.4	51.8	73.42	37.47	52.53	57.53
		8	96.13	65.49	84.13	96	45.89	98.13	71.87	86.18	57.22	88.75	56.67	95.33	97.78	80.4	91.33	83.93	92.33	60.73	98.47	98.73	86	47.75	35.2	66.58	91.27	43.29	62.98	31.38	98.33	73.93	51.53	82.13	28.93	39.53	65.31	62.31	64.8	56.89
		9	89.47	57.78	89.93	81.47	62.93	43.05	89.2	36.35	71.47	78.38	62.75	76.53	44.27	90	86.67	96.47	47.2	85.13	97.8	94.13	86.53	51.91	65.27	48.95	88.4	44.47	65.55	75.26	97.27	83.51	44.31	82.47	14.07	59.31	88.42	77.15	71.58	71.47
		10	85.2	69.49	88.33	93.93	91.93	64.13	55.67	48.6	88.87	71.96	49.6	91.33	56.36	93.8	94.33	100	96.67	89.2	98.47	97.67	100	66.69	59.27	50.71	79.51	74.2	83.71	83.22	92.27	83.2	74.62	58.78	44.36	59.89	63.67	63	67.16	44.11
		11	100	87.47	95.87	85.87	57.44	55.49	97.4	51.33	82.2	96.84	67.47	92.07	68.84	98.2	96.87	92	90.44	55.6	78.51	100	95.53	95.47	81.67	41.76	74.03	75.51	30.49	82.67	90.67	51.36	51.8	24.89	37.71	71.64	60.37	32.04	56.13	57.4
		12	100	95.4	98.13	86.47	98.23	69	77.77	56.3	90.27	93.29	45.1	96.87	73.03	91.97	96.4	99.4	63.7	58.73	49.16	83.6	61.27	73.47	33.37	51.64	75.33	61	63.33	76.97	92	56.07	52.17	84.93	10.67	58.56	60.4	42.2	56.67	78.56
		13	94.2	98.4	88.73	89.27	70.07	31.3	80.06	68.03	61.67	68.13	54.8	88.4	64.2	82.1	99.27	93	89.4	65.87	100	91.53	100	54.27	31.17	85.13	58.37	69.1	50.33	89.56	78.2	26.97	40.1	79.8	19.67	75.43	67.9	63.7	90.27	55.44
		14	97.6	96.07	96.27	94.87	79.83	33.1	77.83	75.67	75.07	100	80.7	93.33	81.67	86.4	100	95.67	53.67	85.8	100	95.2	49	71.9	89.87	84.63	53.37	67.73	51.83	64.07	91.13	56.27	39.13	68.93	22.87	88.37	68.03	43.5	80.07	59.23
		15	100	99	93.28	89.8	75.44	67.83	85.4	42.36	83.43	81.4	62.04	100	81.13	91.27	100	75.19	63.47	86.53	100	89.93	98.4	57.57	66.56	79.67	85.47	51.47	68.77	77	96.13	73.04	64.93	97.27	35.4	99.86	48.37	48.24	59.6	51.2

## Sheet: Figure 2g
Figure 2g
	Elevated Plus Maze results (% time in the open arms)
	L-GSH	H-GSH
	3.21	4.52
	0.9	0.47
	3.09	4.41
	1.8	5.87
	1	7.49
	9.33	8.9
	13.49	13.28
	16.53	15.82
	11.54	15.02
	40.13	12.65
	40.15	13.88
	36.69	13.04
	44.81	13.54
	41.23	20.62
	30.8	22.17
		24.98
		37.21
		21.86
		31.66
		27.47

## Sheet: Figure2-figure supplement 1
Figure2-figure supplement 1
	H-MRS results for GSH (µmol/g) in mPFC
	L-GSH	H-GSH
	1.15	0.8
		0.54
	1.25	1.4
	1.12	1.02
	1.24	1.32
	0.96	0.96
	1.37	1.42
		1.13
	1.18	1.63
	1.18	1.18
	0.9	1.35
	1.25	1.64
	1.43	1.31
	1.08	0.72
	1.18	1.22
	1.13	1.57
	1.1	1.26
		1.21
		1.53
		1.38
